# Supplementary material for: Combined analysis of whole‐exon sequencing and lncRNA sequencing in type 2 diabetes mellitus patients with obesity
Source: J Cell Mol Med. 2020 Jan 19;24(4):2451–63. doi: 10.1111/jcmm.14932 (PMC7028848; doi:10.1111/jcmm.14932)
Supplement: Supplementary file 3 [file JCMM-24-2451-s003.xls]

Gene		Pathway
A4GALT		hsa00603 Glycosphingolipid biosynthesis - globo series - Homo sapiens (human); hsa01100 Metabolic pathways - Homo sapiens (human)
ABCA1		hsa02010 ABC transporters - Homo sapiens (human)
ABCA7		hsa02010 ABC transporters - Homo sapiens (human)
ABCB8		hsa02010 ABC transporters - Homo sapiens (human)
ABCG2		hsa02010 ABC transporters - Homo sapiens (human)
ACAA1		hsa01100 Metabolic pathways - Homo sapiens (human)
ACSM2B		hsa01100 Metabolic pathways - Homo sapiens (human)
ADI1		hsa01100 Metabolic pathways - Homo sapiens (human)
ALG10B		hsa01100 Metabolic pathways - Homo sapiens (human)
AOX1		hsa00380 Tryptophan metabolism - Homo sapiens (human); hsa00830 Retinol metabolism - Homo sapiens (human); hsa00982 Drug metabolism - cytochrome P450 - Homo sapiens (human); hsa01100 Metabolic pathways - Homo sapiens (human)
ASMT		hsa00380 Tryptophan metabolism - Homo sapiens (human); hsa01100 Metabolic pathways - Homo sapiens (human)
B3GALNT1		hsa00603 Glycosphingolipid biosynthesis - globo series - Homo sapiens (human); hsa01100 Metabolic pathways - Homo sapiens (human)
CASP1		hsa05164 Influenza A - Homo sapiens (human)
CCBL1		hsa00380 Tryptophan metabolism - Homo sapiens (human); hsa01100 Metabolic pathways - Homo sapiens (human); hsa05204 Chemical carcinogenesis - Homo sapiens (human)
CDA		hsa00983 Drug metabolism - other enzymes - Homo sapiens (human); hsa01100 Metabolic pathways - Homo sapiens (human)
CERS6		hsa01100 Metabolic pathways - Homo sapiens (human)
CHIT1		hsa01100 Metabolic pathways - Homo sapiens (human)
CMPK1		hsa01100 Metabolic pathways - Homo sapiens (human)
COL11A2		hsa04974 Protein digestion and absorption - Homo sapiens (human)
COL18A1		hsa04974 Protein digestion and absorption - Homo sapiens (human)
COL22A1		hsa04974 Protein digestion and absorption - Homo sapiens (human)
COL4A5		hsa04974 Protein digestion and absorption - Homo sapiens (human)
COL7A1		hsa04974 Protein digestion and absorption - Homo sapiens (human)
CYP1A2		hsa00140 Steroid hormone biosynthesis - Homo sapiens (human); hsa00232 Caffeine metabolism - Homo sapiens (human); hsa00380 Tryptophan metabolism - Homo sapiens (human); hsa00830 Retinol metabolism - Homo sapiens (human); hsa00980 Metabolism of xenobiotics by cytochrome P450 - Homo sapiens (human); hsa00982 Drug metabolism - cytochrome P450 - Homo sapiens (human); hsa01100 Metabolic pathways - Ho…
CYP21A2		hsa00140 Steroid hormone biosynthesis - Homo sapiens (human); hsa01100 Metabolic pathways - Homo sapiens (human)
CYP26B1		hsa00830 Retinol metabolism - Homo sapiens (human); hsa01100 Metabolic pathways - Homo sapiens (human)
CYP2A6		hsa00232 Caffeine metabolism - Homo sapiens (human); hsa00830 Retinol metabolism - Homo sapiens (human); hsa00980 Metabolism of xenobiotics by cytochrome P450 - Homo sapiens (human); hsa00982 Drug metabolism - cytochrome P450 - Homo sapiens (human); hsa00983 Drug metabolism - other enzymes - Homo sapiens (human); hsa01100 Metabolic pathways - Homo sapiens (human); hsa05204 Chemical carcinogenesis…
CYP2E1		hsa00140 Steroid hormone biosynthesis - Homo sapiens (human); hsa00980 Metabolism of xenobiotics by cytochrome P450 - Homo sapiens (human); hsa00982 Drug metabolism - cytochrome P450 - Homo sapiens (human); hsa01100 Metabolic pathways - Homo sapiens (human); hsa05204 Chemical carcinogenesis - Homo sapiens (human)
DCK		hsa01100 Metabolic pathways - Homo sapiens (human)
DDX58		hsa05164 Influenza A - Homo sapiens (human)
EXT1		hsa01100 Metabolic pathways - Homo sapiens (human)
FMN2		hsa04320 Dorso-ventral axis formation - Homo sapiens (human)
HEXA		hsa00531 Glycosaminoglycan degradation - Homo sapiens (human); hsa00603 Glycosphingolipid biosynthesis - globo series - Homo sapiens (human); hsa01100 Metabolic pathways - Homo sapiens (human)
HGD		hsa01100 Metabolic pathways - Homo sapiens (human)
HLA-B		hsa04940 Type I diabetes mellitus - Homo sapiens (human); hsa05330 Allograft rejection - Homo sapiens (human)
HLA-DPA1		hsa04940 Type I diabetes mellitus - Homo sapiens (human); hsa05140 Leishmaniasis - Homo sapiens (human); hsa05164 Influenza A - Homo sapiens (human); hsa05321 Inflammatory bowel disease (IBD) - Homo sapiens (human); hsa05330 Allograft rejection - Homo sapiens (human)
HLA-DRB1		hsa04940 Type I diabetes mellitus - Homo sapiens (human); hsa05140 Leishmaniasis - Homo sapiens (human); hsa05164 Influenza A - Homo sapiens (human); hsa05321 Inflammatory bowel disease (IBD) - Homo sapiens (human); hsa05330 Allograft rejection - Homo sapiens (human)
IDH1		hsa01100 Metabolic pathways - Homo sapiens (human); hsa05230 Central carbon metabolism in cancer - Homo sapiens (human)
IDS		hsa00531 Glycosaminoglycan degradation - Homo sapiens (human); hsa01100 Metabolic pathways - Homo sapiens (human)
IDUA		hsa00531 Glycosaminoglycan degradation - Homo sapiens (human); hsa01100 Metabolic pathways - Homo sapiens (human)
IFNA4		hsa05164 Influenza A - Homo sapiens (human)
IFNGR1		hsa05140 Leishmaniasis - Homo sapiens (human); hsa05164 Influenza A - Homo sapiens (human); hsa05321 Inflammatory bowel disease (IBD) - Homo sapiens (human)
IL12B		hsa04940 Type I diabetes mellitus - Homo sapiens (human); hsa05140 Leishmaniasis - Homo sapiens (human); hsa05164 Influenza A - Homo sapiens (human); hsa05321 Inflammatory bowel disease (IBD) - Homo sapiens (human); hsa05330 Allograft rejection - Homo sapiens (human)
IL17F		hsa05321 Inflammatory bowel disease (IBD) - Homo sapiens (human)
IL4R		hsa05321 Inflammatory bowel disease (IBD) - Homo sapiens (human)
INMT		hsa00380 Tryptophan metabolism - Homo sapiens (human)
KCNN4		hsa04974 Protein digestion and absorption - Homo sapiens (human)
LCT		hsa01100 Metabolic pathways - Homo sapiens (human)
MGAT4B		hsa01100 Metabolic pathways - Homo sapiens (human)
MLH3		hsa03430 Mismatch repair - Homo sapiens (human)
MSH2		hsa03430 Mismatch repair - Homo sapiens (human)
MSH3		hsa03430 Mismatch repair - Homo sapiens (human)
MTHFR		hsa01100 Metabolic pathways - Homo sapiens (human)
NCF1		hsa05140 Leishmaniasis - Homo sapiens (human)
NDUFS1		hsa01100 Metabolic pathways - Homo sapiens (human)
NLRX1		hsa05164 Influenza A - Homo sapiens (human)
NOD2		hsa05321 Inflammatory bowel disease (IBD) - Homo sapiens (human)
NOTCH1		hsa04320 Dorso-ventral axis formation - Homo sapiens (human)
PCCA		hsa01100 Metabolic pathways - Homo sapiens (human)
PCK2		hsa01100 Metabolic pathways - Homo sapiens (human)
PGAM2		hsa01100 Metabolic pathways - Homo sapiens (human); hsa05230 Central carbon metabolism in cancer - Homo sapiens (human)
PGAM4		hsa01100 Metabolic pathways - Homo sapiens (human); hsa05230 Central carbon metabolism in cancer - Homo sapiens (human)
PIGQ		hsa01100 Metabolic pathways - Homo sapiens (human)
PLCG2		hsa01100 Metabolic pathways - Homo sapiens (human)
PLD1		hsa01100 Metabolic pathways - Homo sapiens (human)
POLD1		hsa01100 Metabolic pathways - Homo sapiens (human); hsa03430 Mismatch repair - Homo sapiens (human)
POLG		hsa01100 Metabolic pathways - Homo sapiens (human)
POLG2		hsa01100 Metabolic pathways - Homo sapiens (human)
POLR1B		hsa01100 Metabolic pathways - Homo sapiens (human)
PRSS1		hsa04974 Protein digestion and absorption - Homo sapiens (human); hsa05164 Influenza A - Homo sapiens (human)
PTGS2		hsa01100 Metabolic pathways - Homo sapiens (human); hsa05140 Leishmaniasis - Homo sapiens (human); hsa05204 Chemical carcinogenesis - Homo sapiens (human)
RET		hsa05230 Central carbon metabolism in cancer - Homo sapiens (human)
SIRT6		hsa05230 Central carbon metabolism in cancer - Homo sapiens (human)
SMPD3		hsa01100 Metabolic pathways - Homo sapiens (human)
SPIRE2		hsa04320 Dorso-ventral axis formation - Homo sapiens (human)
SRD5A2		hsa00140 Steroid hormone biosynthesis - Homo sapiens (human)
STAT2		hsa05164 Influenza A - Homo sapiens (human)
TLR4		hsa05140 Leishmaniasis - Homo sapiens (human); hsa05164 Influenza A - Homo sapiens (human); hsa05321 Inflammatory bowel disease (IBD) - Homo sapiens (human)
TPH2		hsa00380 Tryptophan metabolism - Homo sapiens (human); hsa01100 Metabolic pathways - Homo sapiens (human)
TPMT		hsa00983 Drug metabolism - other enzymes - Homo sapiens (human)
TREH		hsa00500 Starch and sucrose metabolism - Homo sapiens (human); hsa01100 Metabolic pathways - Homo sapiens (human)
UGT1A1		hsa00040 Pentose and glucuronate interconversions - Homo sapiens (human); hsa00053 Ascorbate and aldarate metabolism - Homo sapiens (human); hsa00140 Steroid hormone biosynthesis - Homo sapiens (human); hsa00500 Starch and sucrose metabolism - Homo sapiens (human); hsa00830 Retinol metabolism - Homo sapiens (human); hsa00860 Porphyrin and chlorophyll metabolism - Homo sapiens (human); hsa00980 Me…
UGT1A10		hsa00040 Pentose and glucuronate interconversions - Homo sapiens (human); hsa00053 Ascorbate and aldarate metabolism - Homo sapiens (human); hsa00140 Steroid hormone biosynthesis - Homo sapiens (human); hsa00500 Starch and sucrose metabolism - Homo sapiens (human); hsa00830 Retinol metabolism - Homo sapiens (human); hsa00860 Porphyrin and chlorophyll metabolism - Homo sapiens (human); hsa00980 Me…
UGT1A3		hsa00040 Pentose and glucuronate interconversions - Homo sapiens (human); hsa00053 Ascorbate and aldarate metabolism - Homo sapiens (human); hsa00140 Steroid hormone biosynthesis - Homo sapiens (human); hsa00500 Starch and sucrose metabolism - Homo sapiens (human); hsa00830 Retinol metabolism - Homo sapiens (human); hsa00860 Porphyrin and chlorophyll metabolism - Homo sapiens (human); hsa00980 Me…
UGT1A4		hsa00040 Pentose and glucuronate interconversions - Homo sapiens (human); hsa00053 Ascorbate and aldarate metabolism - Homo sapiens (human); hsa00140 Steroid hormone biosynthesis - Homo sapiens (human); hsa00500 Starch and sucrose metabolism - Homo sapiens (human); hsa00830 Retinol metabolism - Homo sapiens (human); hsa00860 Porphyrin and chlorophyll metabolism - Homo sapiens (human); hsa00980 Me…
UGT1A5		hsa00040 Pentose and glucuronate interconversions - Homo sapiens (human); hsa00053 Ascorbate and aldarate metabolism - Homo sapiens (human); hsa00140 Steroid hormone biosynthesis - Homo sapiens (human); hsa00500 Starch and sucrose metabolism - Homo sapiens (human); hsa00830 Retinol metabolism - Homo sapiens (human); hsa00860 Porphyrin and chlorophyll metabolism - Homo sapiens (human); hsa00980 Me…
UGT1A6		hsa00040 Pentose and glucuronate interconversions - Homo sapiens (human); hsa00053 Ascorbate and aldarate metabolism - Homo sapiens (human); hsa00140 Steroid hormone biosynthesis - Homo sapiens (human); hsa00500 Starch and sucrose metabolism - Homo sapiens (human); hsa00830 Retinol metabolism - Homo sapiens (human); hsa00860 Porphyrin and chlorophyll metabolism - Homo sapiens (human); hsa00980 Me…
UGT1A7		hsa00040 Pentose and glucuronate interconversions - Homo sapiens (human); hsa00053 Ascorbate and aldarate metabolism - Homo sapiens (human); hsa00140 Steroid hormone biosynthesis - Homo sapiens (human); hsa00500 Starch and sucrose metabolism - Homo sapiens (human); hsa00830 Retinol metabolism - Homo sapiens (human); hsa00860 Porphyrin and chlorophyll metabolism - Homo sapiens (human); hsa00980 Me…
UGT1A8		hsa00040 Pentose and glucuronate interconversions - Homo sapiens (human); hsa00053 Ascorbate and aldarate metabolism - Homo sapiens (human); hsa00140 Steroid hormone biosynthesis - Homo sapiens (human); hsa00500 Starch and sucrose metabolism - Homo sapiens (human); hsa00830 Retinol metabolism - Homo sapiens (human); hsa00860 Porphyrin and chlorophyll metabolism - Homo sapiens (human); hsa00980 Me…
UGT1A9		hsa00040 Pentose and glucuronate interconversions - Homo sapiens (human); hsa00053 Ascorbate and aldarate metabolism - Homo sapiens (human); hsa00140 Steroid hormone biosynthesis - Homo sapiens (human); hsa00500 Starch and sucrose metabolism - Homo sapiens (human); hsa00830 Retinol metabolism - Homo sapiens (human); hsa00860 Porphyrin and chlorophyll metabolism - Homo sapiens (human); hsa00980 Me…
XDH		hsa00232 Caffeine metabolism - Homo sapiens (human); hsa00983 Drug metabolism - other enzymes - Homo sapiens (human); hsa01100 Metabolic pathways - Homo sapiens (human)
